# Supplementary material for: A new secure authentication based distance bounding protocol
Source: PeerJ Comput Sci. 2021 May 6;7:e517. doi: 10.7717/peerj-cs.517 (PMC8114813; doi:10.7717/peerj-cs.517)
Supplement: Supplemental Information 1 [file peerj-cs-07-517-s001.py]

#!/usr/bin/env python3
import hmac, hashlib, random, os, datetime
from bitstring import BitArray

def enc():
	bits_size = 512#bits
	byte_size = int(bits_size / 8)#bytes
	x = os.urandom(byte_size)
	m = os.urandom(byte_size)
	Np = os.urandom(byte_size)
	Nv = os.urandom(byte_size)
	hmac_code = hmac.new(key=x, msg=Np, digestmod=hashlib.sha512)
	a = hmac_code.digest()
	hmac_code = hmac.new(key=m, msg=Nv, digestmod=hashlib.sha512)
	b = hmac_code.digest()
	ai = os.urandom(byte_size)
	betai = ""
	for i in range(len(BitArray(ai).bin)):
		if BitArray(ai).bin[i] == '0':
			betai = betai + BitArray(a).bin[i]
		else:
			betai = betai + BitArray(b).bin[i]
	return betai
	
def verifier(a,b):
	count = 0
	for i in range(len(a)):
		if a[i] != b[i]:
			count = count + 1
	return count
	

def main():
	begin_time = datetime.datetime.now()
	e = enc()
	received_e = "11110111000010000000000000101101011001110000010110100101101000001101010011100001010010100010011101010101010111111000011011100111010111011110010101100001101011011010010110010100100101100110101001001110100101111111000001110011101001101111111110110100111100010010101111100111101110111010001101100011111001011111010010001001101101101001001111010010111011100110011111111001110101110110001111001100111010100001000111000100111000101010010011011110110100011001010101101110101001100000001000111110100110100111110101011000"
	print("hour:minute:second:microsecond")
	print(datetime.datetime.now() - begin_time)
	print()
	print(e)
	
	print("Verifying!")
	count = verifier(e, received_e)
	print("Number of Errors: {}".format(count))
	efficiency = count/len(e) * 100
		if efficency>70	
			print("Efficiency : {}".format(efficiency))
		else:	print("Protocol Rejected")
	return
	
if __name__ == "__main__":
	main()
